# Supplementary material for: Planococcus circulans sp. nov., A Novel Bacterium Isolated from Kubuqi Desert Soil
Source: Microorganisms. 2026 Jan 19;14(1):231. doi: 10.3390/microorganisms14010231 (PMC12844253; doi:10.3390/microorganisms14010231)
Supplement: Supplementary file 1 [file microorganisms-14-00231-s001.zip]

Archive with 1 entries (1 files):
- microorganisms-4058075-supplementary.pdf
